# Supplementary material for: Local’s attitude towards African elephant conservation in and around Chebra Churchura National Park, Ethiopia
Source: PLoS One. 2023 Oct 26;18(10):e0292641. doi: 10.1371/journal.pone.0292641 (PMC10602352; doi:10.1371/journal.pone.0292641)
Supplement: S1 File — (XLSX) [file pone.0292641.s001.xlsx]

## Sheet: Sheet1
Age category	Number	Positive	Negative	Neutral
18-20	88	51	33	4
20-29	112	62	48	2
30-39	184	94	78	12
40-49	200	104	93	3
50-59	120	63	52	5
>59	96	52	39	5
Total	800	426	343	31

## Sheet: Sheet2
Source of income inVillage/Kebele	Number	Mixed farming	Livestock	Other
Chebra	43	32	6	5
Seri	45	34	6	5
Delba	38	30	6	2
Koyesha	36	22	4	10
Oshka	34	27	6	1
Agare	38	30	7	1
Kuta	44	36	6	2
Yora	46	38	7	1
Shita	41	32	6	3
Keribella	35	24	6	5
Menta	39	32	6	1
Maliga	38	33	4	1
Dameno	39	33	5	1
Neda	44	37	6	1
Churchura	43	36	6	1
Gudumu	42	33	7	2
Chawda	41	34	6	1
Adabacho	34	29	4	1
Boka	41	34	6	1
Gimba	39	33	5	1

## Sheet: Sheet3
The main causes of HEC in the Kebles	Number of respondents	Crop raiding	Loss of livestock	Human Injury	Loss of humanlife
Chebra	126	108	6	7	5
Seri	126	108	6	6	6
Yora	126	108	6	6	6
Average	126	108	6	6.3	5.7

## Sheet: Sheet4
Name of Villages	Chebra		Seri		Yora		Average
Total Number of Respondents	126		126		126		126
commonly cultivated crops and palatability to the elephant	yes	No	Yes	No	Yes	No
Teff	116	10	113	13	116	10	115	11
Banana	123	3	122	4	123	3	123	3
Yam	122	4	123	3	123	3	123	3
Sorghum	121	5	122	4	118	8	120	6
Ginger	5	121	5	120	4	122	5	121
Cardamon	6	122	2	123	1	125	1	125
Papaya	5	121	5	121	6	120	5	121
Mango	4	122	3	123	4	122	4	122
Avocado	4	122	3	123	3	123	3	123
Maize	122	4	121	5	124	1	124	1

## Sheet: Sheet5
Group compositions of elephant herd involved in crop raiding	Hours of the Day	Total Observation	Group structure	Average Number
	Morning	1	Mixed heard	39
	Afternoon	1	Mixed heard	18
	Evening	1	Bull Group	5
	Evening	1	Bull Group	3
	Evening	1	Bull Group	5
	Night	13	Bull Group	5
	Night	9	Bull Group	9
	Night	15	Bull Group	5
	Night	19	Bull Group	3

## Sheet: Sheet6
Different mitigation techniques implemented by local communities	Total Number of Respondents (378)
Guarding	42
Smoking	34
Smoking chilly & elephant dung	36
Sound Noise	50
Chilly/beehive fencing	74
Warning Gun fire	142
Total	378

## Sheet: Sheet7
Activity recommended as Recommended HEC mitigation measures perceived to be the most effective by local communities	Responses among the total number of 378 respondents
Using traditional method	12
Shoot them	32
Compensation	79
Barrier	158
Resettlement	97
Total	378
